# Supplementary material for: Feedback in tropical forests of the Anthropocene
Source: Glob Chang Biol. 2022 Jun 30;28(17):5041–61. doi: 10.1111/gcb.16293 (PMC9542052; doi:10.1111/gcb.16293)
Supplement: Supplementary file 1 — Table S1. [file GCB-28-5041-s001.xlsx]

## Sheet: Plan1
	One-way Interaction	Effect	Spatial scale	References
	Forest cover on forest cover	Positive/Negative	Local	Allee, 1949; R. H. Waring et al., 1981; Courchamp et al., 1999; Peters, 2003
	Forest cover on greenhouse gases	Negative	Global	Mitchard, 2018; Friedlingstein et al., 2019; Sullivan et al., 2020; van der Werf et al., 2010
	Forest cover on evapotranspiration	Positive	Local	Nepstad et al., 1994; Longo et al, 2020; Staal et al., 2020
	Forest cover on atmospheric moisture	Positive	Local/Regional	Holdsworth & Uhl 1997; De Frenne et al. 2021
	Forest cover on temperature	Negative	Local/Regional	Bonan, 2008; Longo et al, 2020; De Frenne et al. 2021
	Forest cover on rainfall	Positive/Negative	Local/Regional	Lawrence & Vandecar, 2015 / Boers et al., 2017; Levermann et al., 2009; Wang-Erlandsson et al., 2014; Zemp et al., 2014; Bennett & Barton, 2018; Spracklen et al., 2018; Staal, Tuinenburg, et al., 2018; Staal, Flores, et al., 2020
	Forest cover on aerossols	Positive	Regional	Pöschl et al., 2010; Nölscher et al., 2016
	Forest cover on fire	Negative	Local	Murphy & Bowman, 2012; Uhl & Kauffman, 1990
	Forest cover on soil fertility	Positive	Local	Chapman et al. 2005; Davidson et al. 2007; Paiva et al., 2015
	Forest cover on soil moisture	Positive/Negative	Local	Seneviratne et al., 2010; Lal & Cummings, 1979; Holdsworth & Uhl 1997; Oliveira et al., 2005; Calentano et al. 2016 NEW REFS
	Forest cover on symbiotic fungi	Positive	Local	Corrales et al., 2018; Peh et al., 2011
	Forest cover on N2-fixation	Positive	Local	Hedin et al. 2009
	Forest cover on erosion	Negative	Local	Borrelli et al., 2017; Flores et al., 2020
	Forest cover on browsers	Positive	Local	Terborgh et al., 2001; Sinclair et al., 2007; Staver et al. 2021
	Forest cover on carnivores	Positive	Local	Sinclair et al., 2007; Banks-Leite et al., 2014; Ripple et al., 2014; Barlow et al., 2016; Pfeifer et al., 2017
	Forest cover on frugivores	Positive	Local	Banks-Leite et al., 2014; Barlow et al., 2016; Laurance et al., 2004; Pfeifer et al., 2017
	Forest cover on pollinators	Positive	Local	Banks-Leite et al., 2014; Barlow et al., 2016; Laurance et al., 2004; Pfeifer et al., 2017
	Forest cover on IPLCs fraction	Positive	Regional	Cámara-Leret et al., 2019
	Forest cover on invasive plants	Negative	Local	D'Antonio & Vitousek, 1992; Fine, 2002; Silvério et al., 2013
	Forest cover on C4 grass biomass	Negative	Local	Bernardi et al., 2019; Charles-Dominique et al., 2016, p.; Probert et al., 2019
	Greenhouse gases on forest cover	Positive	Global	Norby et al., 2005; Cernusak et al., 2019; Peñuelas et al., 2011; Van der Sleen et al., 2015
	Greenhouse gases on temperature	Positive	Global	IPCC 2021
	Evapotranspiration on atmospheric moisture	Positive	Local	Bonan, 2008; Longo et al, 2020
	Evapotranspiration on temperature	Negative	Local	Bonan, 2008; Longo et al, 2020
	Evapotranspiration on soil moisture	Negative	Local	Aragão, 2012; Miguez-Macho & Fan, 2021
	Atmospheric moisture on forest cover	Positive	Local	Staal, Fetzer, et al., 2020; Zelazowski et al., 2011
	Atmospheric moisture on evapotranspiration	Negative	Local	Smith et al., 2020
	Atmospheric moisture on temperature	Positive	Regional	Seidel & Yang, 2020
	Atmospheric moisture on clouds	Positive	Regional	Wallace & Hobbs, 2006; Holloway & Neelin, 2010
	Atmospheric moisture on fire	Negative	Local	Uhl & Kauffman, 1990; Chen et al., 2013
	Temperature on forest cover	Negative	Regional	Sullivan et al., 2020
	Temperature on evapotranspiration	Positive	Regional	Smith et al., 2020
	Temperature on atmospheric moisture	Positive	Regional	Seidel & Yang, 2020
	Temperature on lightning	Positive	Local	Mariani et al., 2018
	Temperature on windthrows	Positive	Local	Haylock et al., 2006; Negrón-Juárez et al., 2010
	Temperature on rainfall	Positive/Negative	Regional	IPCC 2021
	Temperature on fire	Positive	Local	Wei et al., 2020
	Temperature on soil respiration	Positive	Local	Metcalfe et al., 2018; Nottingham et al., 2020
	Temperature on peat	Positive	Local	Fischer et al., 2018
	Lightning on forest cover	Negative	Local	Yanoviak et al., 2020
	Lightning on fire	Positive	Local	Ramos-Neto & Pivello, 2000
	Windthrows on forest cover	Negative	Local	Aleixo et al., 2019; Negrón-Juárez et al., 2010
	Windthrows on soil fertility	Positive	Local	Dos Santos et al., 2016
	Rainfall on forest cover	Positive	Regional	Von Humboldt and Bonpland 1807; McDowell et al., 2018; Xu et al., 2019; Esquivel-Muelbert et al., 2019; Hubau et al., 2020
	Rainfall on evapotranspiration	Positive	Local	Miralles et al., 2010
	Rainfall on atmospheric moisture	Positive	Regional	Klaassen et al. 1998
	Rainfall on clouds	Negative	Regional	Wallace & Hobbs, 2006; Holloway & Neelin, 2010
	Rainfall on aerosols	Negative	Regional	Lohmann & Feichter, 2005
	Rainfall on fire	Negative	Regional	Staal, van Nes, et al., 2018; Van der Werf et al., 2008
	Rainfall on soil moisture	Positive	Regional	Chen et al., 2013
	Rainfall on seasonal flooding	Positive	Regional	Junk et al., 2011; S. Wang et al., 2018
	Rainfall on erosion	Positive	Local	Borrelli et al., 2017
	Rainfall on deforestation	Negative	Regional	Staal, Flores, et al., 2020
	Clouds on rainfall	Positive	Regional	Wallace & Hobbs, 2006; Holloway & Neelin, 2010
	Clouds on irradiation	Negative	Regional	Nemani et al., 2003
	Irradiation on forest cover	Positive	Local	Wu et al., 2016
	Irradiation on evapotranspiration	Positive	Local/Regional	Wu et al., 2016
	Irradiation on temperature	Positive	Local	Rasool & Schneider, 1971; IPCC 2021
	Irradiation on fire	Positive	Local	Wei et al., 2020
	Aerosols on atmospheric moisture	Negative	Regional	Crutzen & Andreae, 1990; Koren et al., 2004
	Aerosols on clouds	Positive	Regional	Andreae et al., 2004; Pöschl et al., 2010; Hodnebrog et al., 2014
	Aerosols on irradiation	Positive	Regional	Rasool & Schneider, 1971; Ramanathan et al., 2001; Bollasina et al., 2011; Li et al., 2016
	Ozone on forest cover	Negative	Regional	Yue & Unger, 2018
	Fire on forest cover	Negative	Local	Staver et al., 2011; Dantas et al., 2016; Pausas & Dantas, 2017; Van Nes et al., 2018; Staal, van Nes, et al., 2018; Pausas & Bond, 2020
	Fire on greenhouse gases	Positive	Global	Page et al., 2002; van der Werf et al., 2010
	Fire on rainfall	Positive/Negative	Regional	Liu et al. 2020
	Fire on clouds	Positive	Regional	Hodnebrog et al., 2014
	Fire on irradiation	Negative	Regional	Koren et al., 2004
	Fire on aerosols	Positive	Regional	Crutzen & Andreae, 1990; Hodnebrog et al., 2014
	Fire on ozone	Positive	Local	Yue & Unger, 2018
	Fire on fire	Positive	Local	Cochrane et al., 1999; Cammelli et al., 2020
	Fire on soil fertility	Positive	Local/Regional	Bauters et al., 2018; Bauters et al., 2021
	Fire on N2-fixation	Negative	Local	Bomfim et al., 2020
	Fire on peat	Negative	Local	Brando et al., 2019
	Fire on grazers	Negative	Local	Barlow et al., 2016; Kelly et al., 2020
	Fire on browsers	Negative	Local	Barlow et al., 2016; Kelly et al., 2020
	Fire on Frugivores	Negative	Local	Barlow et al., 2016; Kelly et al., 2020
	Fire on carnivores	Negative	Local	Barlow et al., 2016; Kelly et al., 2020
	Fire on pollinators	Negative	Local	Barlow et al., 2016; Kelly et al., 2020
	Fire on IPLCs fraction	Positive/Negative	Local	Cammelli et al., 2020
	Fire on deforestation	Positive	Local	Qin et al., 2019
	Fire on invasive plants	Positive	Local	D'Antonio & Vitousek, 1992; Fine, 2002; Silvério et al., 2013
	Fire on C4 grass biomass	Negative	Local	Bond & Keeley, 2005; Staver et al. 2021
	Soil fertility on forest cover	Positive	Local	Bond 2010; Murphy and Bowman 2012; Hoffmann et al. 2012; Quesada et al., 2012 NEW REFS
	Soil fertility on symbiotic fungi	Positive/Negative	Local	Corrales et al., 2018; Camenzind et al., 2018
	Soil fertility on N2-fixation	Positive	Local	Van Langenhove et al., 2020
	Soil fertility on invasive plants	Positive	Local	D'Antonio & Vitousek, 1992; Bustamante et al., 2012
	Soil fertility on C4 grass biomass	Positive/Negative	Local	Bustamante et al., 2012; Archibald & Hempson, 2016; Staver et al. 2017
	Soil respiration on greenhouse gases	Positive	Global	Fearnside & Pueyo, 2012; Melack et al., 2004; B. G. Waring & Hawkes, 2015; S. Wang et al., 2018; Metcalfe et al., 2018; Nottingham et al., 2020
	Soil moisture on forest cover	Positive	Local	Lambers and Oliveira, 2019 ; Sousa et al., 2020 ; Miguez-Macho & Fan, 2021
	Soil moisture on evapotranspiration	Positive	Local	Nepstad et al., 1994
	Soil moisture on fire	Negative	Local	Chen et al., 2013
	Soil moisture on N2-fixation	Positive	Local	Van Langenhove et al., 2020
	Soil moisture on soil respiration	Positive/Negative	Local	B. G. Waring & Hawkes, 2015
	Seasonal flooding on forest cover	Negative	Local	Flores et al., 2017; Resende et al., 2020
	Seasonal flooding on greenhouse gases	Positive	Global	Fearnside & Pueyo, 2012; Melack et al., 2004
	Seasonal flooding on fire	Positive	Local	Dos Santos et al., 2016; Flores et al., 2017
	Seasonal flooding on soil fertility	Positive/Negative	Local	Junk et al., 2011
	Seasonal flooding on erosion	Positive	Local	Pettit & Naiman, 2007 NEW REF; Flores et al., 2020
	Seasonal flooding on peat	Positive	Local	S. Wang et al., 2018
	Symbiotic fungi on forest cover	Positive	Local	Corrales et al., 2018; Peh et al., 2011
	Symbiotic fungi on soil fertility	Positive/Negative	Local	Camenzind et al., 2018; Lambers & Oliveira, 2019; Moore et al., 2004; McGuire et al., 2010
	N2-fixation on greenhouse gases	Negative	Global	Levy-Varon et al., 2019
	N2-fixiation on soil fertility	Positive	Local	Camenzind et al., 2018; Lambers & Oliveira, 2019; Moore et al., 2004; Davidson et al., 2007; Pellegrini et al., 2018
	Erosion on soil fertility	Negative	Local	Flores et al., 2020
	Erosion on soil moisture	Negative	Local	Flores et al., 2020
	Erosion on erosion	Positive/Negative	Local	Flores et al., 2020
	Peat on greenhouse gases	Negative	Global	Page et al., 2002; Mitchard, 2018
	Peat on fire	Positive	Local	Page et al., 2002; Brando et al., 2019
	Grazers on forest cover	Positive	Local	Sinclair et al., 2007; Archibald & Hempson, 2016; Hempson et al., 2015; Van Langevelde et al., 2003
	Grazers on soil fertility	Positive	Local	Doughty et al., 2013; Metcalfe et al., 2014
	Grazers on carnivores	Positive	Local	Estes et al., 2011; Ripple et al., 2014
	Grazers on invasive plants	Positive	Local	Lundberg & Moberg, 2003
	Grazers on C4 grass biomass	Negative	Local	Sinclair et al., 2007; Archibald & Hempson, 2016; Hempson et al., 2015; Van Langevelde et al., 2003
	Browsers on forest cover	Negative	Local	Sinclair et al., 2007; Archibald & Hempson, 2016; Hempson et al., 2015; Van Langevelde et al., 2003
	Browsers on soil fertility	Positive/Negative	Local	Doughty et al., 2013; Metcalfe et al., 2014
	Browsers on carnivores	Positive	Local	Estes et al., 2011; Ripple et al., 2014
	Browsers on invasive plants	Positive	Local	Lundberg & Moberg, 2003
	Frugivores on forest cover	Positive	Local	Howe & Smallwood, 1982; Fragoso et al., 2003; Lundberg & Moberg, 2003; McConkey et al., 2012; Gardner et al., 2019; Peres et al., 2016
	Frugivores on soil fertility	Positive	Local	Doughty et al., 2013; Metcalfe et al., 2014
	Frugivores on carnivores	Positive	Local	Estes et al., 2011; Ripple et al., 2014
	Frugivores on invasive plants	Positive	Local	Lundberg & Moberg, 2003; DeSisto et al., 2020
	Carnivores on soil fertility	Positive	Local	Doughty et al., 2013; Metcalfe et al., 2014
	Carnivores on grazers	Negative	Local	Estes et al., 2011; Ripple et al., 2014
	Carnivores on browsers	Negative	Local	Terborgh et al., 2001; Estes et al., 2011; Ripple et al., 2014
	Carnivores on frugivores	Negative	Local	Estes et al., 2011; Ripple et al., 2014
	Carnivores on pollinators	Negative	Local	Estes et al., 2011; Ripple et al., 2014
	Carnivores on invasive plants	Positive	Local	Lundberg & Moberg, 2003; Hamalainen et al. 2017
	Pollinators on forest cover	Positive	Local	Ollerton et al., 2011; Neuschulz et al., 2016
	Pollinators on carnivores	Positive	Local	Ripple et al., 2014
	Pollinators on frugivores	Positive	Local	Ollerton et al., 2011
	IPLCs fraction on forest cover	Positive/Negative	Local/Regional	Asner et al., 2005; D. Nepstad et al., 2006; Garnett et al., 2018 / Jakovac et al., 2016
	IPLCs fraction on fire	Positive/Negative	Local/Regional	Levis et al., 2018 / Asner et al., 2005; D. Nepstad et al., 2006
	IPLCs fraction on soil fertility	Positive/Negative	Local/Regional	Roberts et al., 2017; Levis, Peña-Claros, et al., 2020 / Flores et al., 2020
	IPLCs fraction on grazers	Negative	Local	Gardner et al., 2019
	IPLCs fraction on browsers	Negative	Local	Gardner et al., 2019
	IPLCs fraction on frugivores	Positive/Negative	Local	Levis et al., 2018 / Gardner et al., 2019; Peres et al., 2016
	IPLCs fraction on carnivores	Negative	Local	Gardner et al., 2019
	IPLCs fraction on deforestation	Positive / Negative	local/Regional	Jakovac et al., 2016 / Asner et al., 2005; D. Nepstad et al., 2006
	IPLCs fraction on logging	Positive/Negative	Local/Regional	Levis et al., 2020 / Asner et al., 2005; D. Nepstad et al., 2006
	Deforestation on forest cover	Negative	Local	By definition
	Deforestation on fire	Positive	Local	Alamgir et al., 2019; Barlow et al., 2018; Malhi et al., 2014
	Deforestation on soil moisture	Negative	Local	Alamgir et al., 2019; Barlow et al., 2018; Malhi et al., 2014
	Deforestation on deforestation	Positive	Local	Wang et al., 2020
	Deforestation on invasive plants	Positive	Local	Alamgir et al., 2019; Barlow et al., 2018; Malhi et al., 2014
	Deforestation on livestock	Positive	Local	Malhi et al., 2014; Qin et al., 2019
	Deforestation on C4- grass biomass	Positive/Negative	Local	Veldman & Putz, 2011
	Logging on forest cover	Negative	Local	Asner et al., 2005; Zimmerman & Kormos, 2012
	Logging on grennhouse gases	Positive	Global	Zimmerman & Kormos, 2012
	Logging on fire	Positive	Local	Holdsworth & Uhl 1997; Siegert et al. 2001; Alencar et al. 2004
	Logging on soil moisture	Negative	Local	DeArmond et al., 2019; Flores et al., 2020
	Logging on erosion	Positive	Local	DeArmond et al., 2019; Flores et al., 2020
	Logging on deforestation	Positive	Local	Kleinschroth et al., 2019
	Logging on logging	Negative	Local	Zimmerman & Kormos, 2012
	Logging on invasive plants	Positive	Local	Veldman & Putz, 2010
	Invasive plants on forest cover	Positive/Negative	Local	Asner et al., 2008 / Hoffmann et al., 2004
	Invasive plants on fire	Positive	Local	Veldman & Putz, 2011; Silvério et al. 2013
	Invasive plants on soil fertility	Positive	Local	D'Antonio & Vitousek, 1992; Penuelas et al., 2010
	Invasive plants on livestock	Positive/Negative	Local	Barlow et al., 2018; Malhi et al., 2014
	Livestock on forest cover	Negative	Local	Bernardi et al., 2019
	Livestock on greenhouse gases	Positive	Global	Saunois et al., 2020
	Livestock on soil moisture	Negative	Local	Batey, 2009; DeArmond et al., 2019; D. C. Nepstad et al., 1994
	Livestock on erosion	Positive	Local	Batey, 2009; DeArmond et al., 2019; D. C. Nepstad et al., 1994
	Livestock on invasive plants	Positive/Negative	Local	D'Antonio & Vitousek, 1992; Malhi et al., 2014
	Livestock on c4 grass biomass	Negative	Local	Bernardi et al., 2019
	C4 grass biomas on forest cover	Negative	Local	Bernardi et al., 2019; Charles-Dominique et al., 2016; Probert et al., 2019
	C4 grass biomas on fire	Positive	Local	Kelley et al., 2019
	C4 grass biomass on grazers	Positive	Local	Sinclair et al., 2007; Archibald & Hempson, 2016; Hempson et al., 2015; Van Langevelde et al., 2003
	C4 grass biomass on livestock	Positive	Local	Bernardi et al., 2019
